# Supplementary material for: Trematode diversity reflecting the community structure of Danish freshwater systems: molecular clues
Source: Parasit Vectors. 2021 Jan 12;14:43. doi: 10.1186/s13071-020-04536-x (PMC7805065; doi:10.1186/s13071-020-04536-x)
Supplement: Supplementary file 1 — Additional file 1: Fig. S1 Phylogenetic analysis of ITS sequences. Own sequences are shown in red. [file 13071_2020_4536_MOESM1_ESM.xlsx]

## Sheet: Ark1
Snail	Trematode		Host		Lake																					Total
	Family	Species	2nd intermediate	Definitive	Rin	Bag	Utt	Søn-Z	Sjæ	Har	Fur	Esr	Far	Bur	Tis	Lyn	Bro	Ska	Stu	Tan	Tje	Søn-J	Alm	Hal	Mos
Lymnaea stagnalis	Plagiorchiidae	Plagiorchis elegans	Larval insects Amphipods Molluscs	Various birds Mammals	15.6	5.6	—	—	—	—	—	—	—	—	—	—	—	—	3.1	—	—	—	—	—	—	1.5
		Plagiorchis sp.	Larval insects Amphipods Molluscs	Various birds Mammals	17.8	—	—	—	—	—	18.4	—	—	—	—	—	—	31.7	—	—	—	—	—	—	—	6.4
		Plagiorchis maculosus	Larval insects Amphipods Molluscs	Various birds Mammals	—	—	—	—	—	—	—	—	—	—	—	—	—	—	2.1	—	13.6	—	—	—	—	2.8
	Lecithodendriidae	Lecithodendrium linstowi	Larval insects	Bats	—	1.9	—	—	—	—	—	—	—	—	—	—	—	—	—	—	—	—	—	—	—	0.1
	Echinostomatidae	Echinoparyphium sp.	Molluscs	Waterfowl	—	—	—	—	—	—	10.4	—	—	—	—	—	—	—	—	—	—	—	—	—	—	15.1
		Euparyphium sp.	Molluscs	Rats	—	—	—	—	—	—	—	—	—	—	—	—	—	—	1.0	—	—	—	—	—	—	0.1
		Isthmiophora melis	Amphibians Fish	Vertebrates Humans	—	—	—	—	—	—	—	—	—	—	—	—	—	1.2	—	—	—	—	—	—	—	0.1
	Diplostomidae	Diplostomum pseudospathaceum	Fish	Fish-eating birds	—	1.9	—	—	—	—	—	4.3	—	—	—	—	—	6.1	1.0	1.0	15.0	—	—	—	—	4.4
		Tylodelphys clavata	Fish	Fish-eating birds	2.2	—	—	—	—	—	—	—	—	—	—	—	—	—	—	—	—	—	—	—	—	0.2
	Schistosomatidae	Trichobilharzia sp.	None	Waterfowl	—	—	—	—	—	—	—	—	—	—	—	—	—	—	—	—	0.5	—	—	—	—	0.1
Radix balthica	Plagiorchiidae	Plagiorchis sp.	Larval insects Amphipods Molluscs	Birds Mammals	—	—	—	—	—	—	—	5.3	—	—	—	—	—	—	—	—	—	3.2	—	—	—	0.8
		Plagiorchis maculosus	Larval insects Amphipods Molluscs	Birds Mammals	—	—	—	—	—	1.0	—	—	—	—	—	—	—	—	—	—	—	—	—	—	—	0.1
	Diplostomidae	Ornithodiplostomum scardinii	Freshwater fish	Fish-eating birds	—	—	—	—	—	—	—	—	—	—	—	—	5.5	—	—	—	—	—	—	—	—	0.5
		Tylodelphys clavata	Freshwater fish	Fish-eating birds	—	0.6	—	—	—	—	—	—	—	—	—	—	15.5	—	—	—	—	1.1	—	—	—	1.6
		Diplostomum mergi	Freshwater fish	Fish-eating birds	—	0.6	—	—	—	—	—	—	—	—	—	—	4.5	—	—	—	4.1	4.3	11.1	—	—	1.3
		Diplostomum baeri	Freshwater fish	Fish-eating birds	—	—	—	—	—	—	—	0.9	—	—	—	—	—	—	—	—	—	1.1	—	—	—	0.2
	Strigeidae	Australapatemon sp.	Leeches	Waterfowls	—	—	—	—	—	—	—	—	—	—	—	—	1.8	—	—	—	1.4	—	—	—	—	0.3
	Echinostomatidae	Echinostoma revolutum	Molluscs	Waterfowls	—	0.3	—	—	—	—	—	—	—	—	—	—	—	—	—	14.3	4.1	—	—	—	—	0.8
		Petasiger phalacrocoracis	Freshwater fish	Fish-eating birds	—	—	—	—	—	—	5.6	4.5	—	—	—	—	—	—	—	—	—	—	—	—	—	0.5
	Schistosomatidae	Trichobilharzia sp.	None	Waterfowls	—	0.3	—	—	—	—	5.6	—	—	—	—	—	—	—	—	—	—	—	—	—	—	0.2
Stagnicola palustris	Diplostomidae	Diplostomum pseudospathaceum	Freshwater fish	Fish-eating birds	—	11.1	—	—	—	50	—	1.2	—	—	—	—	—	1.2	—	—	—	—	—	—	—	1.8
	Plagiorchiidae	Plagiorchis sp.	Larval insects Amphipods Molluscs	Various birds Mammals	—	—	—	—	—	—	4.8	0.8	—	4.8	0.5	3	—	—	—	—	—	—	—	—	—	0.9
		Plagiorchis elegans	Larval insects Amphipods Molluscs	Various birds Mammals	—	—	—	—	—	—	—	—	—	—	3.8	—	—	—	—	—	—	—	—	—	—	0.8
	Strigeidae	Australapatemon sp.	Leeches	Waterfowls	—	—	—	—	—	—	—	—	—	—	0.5	—	—	—	—	—	—	—	—	—	—	0.1
	Echinostomatidae	Echinoparyphium sp.	Molluscs	Waterfowls	—	4.2	—	—	—	—	—	—	—	—	0.5	—	—	—	—	—	—	—	—	—	—	0.4
	Lecithodendriidae	Lecithodendrium linstowi	Larval insects	Bats	—	—	—	—	—	—	—	—	—	—	—	3.0	—	3.6	—	—	—	—	—	—	—	0.8
	Opisthorchiidae	Metorchis orientalis	Freshwater fish Tadpoles Snails	Human Mammals Birds	—	—	—	—	—	—	—	—	—	—	—	6.0	—	1.8	—	—	—	—	—	—	—	0.6
Omphiscola glabra	Plagiorchiidae	Plagiorchiidae	Larval insects Amphipods Molluscs	Various birds Mammals	—	—	—	—	—	—	—	—	—	—	—	—	—	37.5	—	—	—	—	—	—	—	30.0
	Echinostomatidae	Echinostomatidae	Molluscs	Waterfowls	—	—	—	—	—	—	33.3	—	—	—	—	—	—	—	—	—	—	—	—	—	—	12.5
Planorbarius corneus	Plagiorchiidae	Plagiorchiidae	Larval insects Amphipods Molluscs	Various birds Mammals	—	—	—	—	—	—	9.1	—	—	—	—	—	—	13.3	—	—	—	—	—	—	—	3.9
		Plagiorchis sp.	Larval insects Amphipods Molluscs	Various birds Mammals	—	—	—	—	—	—	—	—	—	—	—	5.2	—	—	—	—	—	—	—	—	—	0.4
Planorbis planorbis	Strigeidae	Australapatemon burti	Leeches	Waterfowls	—	—	—	—	—	—	—	—	—	—	3.5	—	—	—	—	—	—	—	—	—	—	3.1
Anisus vortex	Diplostomidae	Posthodiplostomum cuticola	Freshwater fish	Fish-eating birds	—	—	—	—	1.2	—	0.7	—	—	—	—	1.3	—	0.9	—	—	—	—	—	—	—	0.6
	Diplodiscidae	Diplodiscus mehrai	None	Tadpoles Frogs	—	—	—	—	1.2	—	—	—	—	—	—	0.6	—	—	—	—	—	—	—	—	—	0.2
	Strigeidae	Australapatemon burti	Leeches		—	—	—	—	—	—	6.9	3.1	—	—	—	—	—	—	—	—	—	—	—	—	—	2.6
	Plagiorchiidae	Skrjabinoeces similis	None	Frogs	—	—	—	—	—	—	—	—	—	—	—	29.7	—	—	—	—	—	—	—	—	—	3.4
		Plagiochiidae	Larval insects Amphipods Molluscs	Birds Mammals	—	—	—	—	—	—	0.2	—	—	—	—	—	—	0.9	—	—	—	—	—	—	—	0.1
	Echinostomatidae	Echinostoma revolutum	Molluscs	Waterfowls	—	—	—	—	—	—	1.2	—	—	—	—	1.3	—	—	—	—	—	—	—	—	—	0.5
	Macroderidae	Macrodera sp.	invertebrates, fishes and amphibians	Reptiles	—	—	—	—	—	—	0.5	—	—	—	—	—	—	2.7	—	—	—	—	—	—	—	0.4
Bithynia tentaculata	Lecithodendriidae	Lecithodendrium linstowi	Larval insects	Bats	—	19.0	—	—	—	—	—	6.7	—	—	—	—	—	—	—	—	—	—	—	—	—	7.6
Additional file 1: Table S1. Overall prevalence of the trematode species (% of infected snails in the pooled samples from March to September in 2019) infecting the eight snail species in the 21 lakes. Lakes where prevalence was zero are indicated by a minus (−). Intermediate and definitive hosts are provided based on published data from literature [6, 87-97]. *small sample size.
